# Supplementary material for: Reply to Comments by Yih et al. (Exposure to Hantavirus is a Risk Factor Associated with Kidney Diseases in Sri Lanka: A Cross-Sectional Study)
Source: Viruses. 2019 Dec 11;11(12):1150. doi: 10.3390/v11121150 (PMC6949920; doi:10.3390/v11121150)
Supplement: Supplementary File 1 [file viruses-11-01150-s001.zip]

Archive with 3 entries (2 files):
- supplementary data/
- supplementary data/CKDu Binarylogistic-Kandy-All.pdf
- supplementary data/CKDuBinaryLogistic-GK_all.pdf
